# Supplementary material for: Usefulness of 18F-Fluorodeoxyglucose Positron Emission Tomography in Diagnosing Polymyalgia Rheumatica and Large-Vessel Vasculitis: A Case-Control Study
Source: J Clin Med. 2023 Apr 13;12(8):2844. doi: 10.3390/jcm12082844 (PMC10141365; doi:10.3390/jcm12082844)
Supplement: Supplementary file 1 [file jcm-12-02844-s001.zip]

Archive with 1 entries (1 files):
- jcm-2291500-supplementary.pdf
